# Supplementary material for: Belonging to Three Worlds: Somali Adolescent–Parent Relationships in the United States and Implications for Tobacco Prevention
Source: Int J Environ Res Public Health. 2022 Mar 19;19(6):3653. doi: 10.3390/ijerph19063653 (PMC8953780; doi:10.3390/ijerph19063653)
Supplement: Supplementary file 1 [file ijerph-19-03653-s001.zip]

Archive with 1 entries (1 files):
- ijerph-1590260-supplementary.pdf
